# Supplementary material for: Loss of Peroxiredoxin IV Protects Mice from Azoxymethane/Dextran Sulfate Sodium-Induced Colorectal Cancer Development
Source: Antioxidants (Basel). 2023 Mar 9;12(3):677. doi: 10.3390/antiox12030677 (PMC10045277; doi:10.3390/antiox12030677)
Supplement: Supplementary file 1 [file antioxidants-12-00677-s001.zip]

Archive with 1 entries (1 files):
- antioxidants-2228269-supplementary.pdf
